# Supplementary material for: Investigation of Initial Viral Loads and Patient Characteristics as Predictors of COVID-19 Outcomes: A Retrospective Cohort Study
Source: Infect Dis Rep. 2023 Oct 8;15(5):589–99. doi: 10.3390/idr15050057 (PMC10606841; doi:10.3390/idr15050057)
Supplement: Supplementary file 1 [file idr-15-00057-s001.zip]

Archive with 1 entries (1 files):
- idr-2515159-supplementary.pdf
